# Supplementary material for: Differential Cellular Balance of Olfactory and Vomeronasal Epithelia in a Transgenic BACHD Rat Model of Huntington’s Disease
Source: Int J Mol Sci. 2022 Jul 10;23(14):7625. doi: 10.3390/ijms23147625 (PMC9316117; doi:10.3390/ijms23147625)
Supplement: Supplementary file 1 [file ijms-23-07625-s001.zip]

Archive with 1 entries (1 files):
- ijms-1763450-supplementary.pdf
